# Supplementary material for: Effect of Molar Substitution on the Properties of γ-Hydroxypropyl Starch
Source: Molecules. 2022 Mar 25;27(7):2119. doi: 10.3390/molecules27072119 (PMC9000244; doi:10.3390/molecules27072119)
Supplement: Supplementary file 1 [file molecules-27-02119-s001.zip]

Archive with 1 entries (1 files):
- molecules-1623956-supplementary.pdf
